# Supplementary material for: A Drosophila screen identifies NKCC1 as a modifier of NGLY1 deficiency
Source: eLife. 2020 Dec 14;9:e57831. doi: 10.7554/eLife.57831 (PMC7758059; doi:10.7554/eLife.57831)
Supplement: Supplementary file 2. — Single-nucleotide polymorphisms (SNPs) are listed by chromosome position and rs ID. [file elife-57831-supp2.zip]

Archive with 1 entries (1 files):
- Supplemental_Table_2_All_SNPs.txt
